# Supplementary material for: Annexin Induces Cellular Uptake of Extracellular Vesicles and Delays Disease in Escherichia coli O157:H7 Infection
Source: Microorganisms. 2021 May 26;9(6):1143. doi: 10.3390/microorganisms9061143 (PMC8228561; doi:10.3390/microorganisms9061143)
Supplement: Supplementary file 1 [file microorganisms-09-01143-s001.zip]

Archive with 1 entries (1 files):
- microorganisms-1235640-supplementary.pdf
